# Supplementary material for: Virgin Olive Oil Phenols, Fatty Acid Composition and Sensory Profile: Can Cultivar Overpower Environmental and Ripening Effect?
Source: Antioxidants (Basel). 2021 Apr 27;10(5):689. doi: 10.3390/antiox10050689 (PMC8144995; doi:10.3390/antiox10050689)
Supplement: Supplementary file 1 [file antioxidants-10-00689-s001.zip]

Archive with 1 entries (1 files):
- antioxidants-1182028-supplementary.pdf
